# Supplementary material for: Regulation of Mitochondrial Permeability Transition Pore Opening by Monovalent Cations in Liver Mitochondria
Source: Int J Mol Sci. 2023 May 25;24(11):9237. doi: 10.3390/ijms24119237 (PMC10252971; doi:10.3390/ijms24119237)
Supplement: Supplementary file 1 [file ijms-24-09237-s001.zip]

Archive with 1 entries (1 files):
- ijms-2382365-supplementary.pdf
